# Supplementary material for: Clinical and radiologic features of soft tissue sarcoma in trunk and extremities that underwent unplanned excision
Source: PLoS One. 2024 Dec 5;19(12):e0311300. doi: 10.1371/journal.pone.0311300 (PMC11620571; doi:10.1371/journal.pone.0311300)
Supplement: S1 File — Excel file contains dataset used and analysed during current study. (XLSX) [file pone.0311300.s005.xlsx]

## Sheet: Data
SN	Group	Age	Sex	Pathology	Location	Residual	Tx	MR_present	Treatment	Size	Superficial	Lobulated	Peritumoral	Hem	Necro	SI_Hetero	Cyst	Bone	NVB
1	Planned	40	F	Myxoid liposarcoma	L/E			1	Planned Ex	10.7	0	0	0	0	0	0	1	0	0
2	Planned	90	F	UPS	L/E			1	Planned Ex	10.7	1	1	0	0	1	0	0	0	0
5	Unplanned	59	M	UPS	U/E	1	Re-Excision	0	UE-ReEx
6	Planned	59	F	Myxoid liposarcoma	L/E			1	Planned Ex	10.1	0	1	0	0	0	0	1	0	0
7	Planned	47	F	Myxoid liposarcoma	Trunk			1	Planned Ex	6.3	0	0	1	0	0	0	0	0	0
12	Unplanned	56	F	UPS	U/E	0	Re-Excision	0	UE-ReEx
14	Unplanned	31	M	Myxoid liposarcoma	Trunk	0	Re-Excision	0	UE-ReEx
20	Planned	21	F	Leiomyosarcoma	L/E			1	Planned Ex	4	1	0	1	0	0	0	0	0	0
23	Planned	43	M	Myxoid liposarcoma	L/E			1	Planned Ex	11.5	0	0	1	0	0	0	1	0	0
26	Unplanned	47	M	Pleomorphic liposarcoma	Trunk	0	Re-Excision	0	UE-ReEx
30	Planned	41	M	Extraskeletal myxoid chondrosarcoma	U/E			1	Planned Ex	5.8	0	0	0	0	0	0	1	0	0
31	Planned	53	F	Myxoid liposarcoma	L/E			1	Planned Ex	3.5	0	0	0	0	0	0	0	0	0
36	Planned	30	M	Extraskeletal myxoid chondrosarcoma	L/E			1	Planned Ex	8.7	0	0	1	0	0	1	0	0	0
42	Unplanned	52	F	Unspecified sarcoma	L/E	0	Re-Excision	1	UE-ReEx	1.8	0	0	1	0	0	0	0	0	0
44	Planned	35	F	ASPS	L/E			0	Planned Ex
45	Planned	23	M	Synovial sarcoma	L/E			1	Planned Ex	4.5	0	1	0	0	1	0	1	1	0
55	Unplanned	48	M	Epithelioid sarcoma	L/E	1	Re-Excision	0	UE-ReEx
59	Planned	74	F	Synovial sarcoma	L/E			1	Planned Ex	7.4	0	1	0	1	0	0	0	0	0
61	Planned	34	F	Myxofibrosarcoma	L/E			1	Planned Ex	3.5	1	1	0	0	0	0	0	0	0
63	Planned	47	F	MPNST	L/E			1	Planned Ex	3.5	1	0	1	0	0	0	0	0	0
67	Planned	68	F	Myxofibrosarcoma	L/E			1	Planned Ex	19.2	0	1	1	0	0	1	0	0	0
69	Unplanned	25	F	Myxofibrosarcoma	L/E	1	Re-Excision	0	UE-ReEx
72	Unplanned	37	F	Myxoid liposarcoma	L/E	0	Re-Excision	1	UE-ReEx	7.7	1	1	0	0	0	0	1	0	0
75	Unplanned	53	M	UPS	L/E	0	Re-Excision	0	UE-ReEx
78	Unplanned	30	M	Myxoid liposarcoma	Trunk	0	Re-Excision	0	UE-ReEx
79	Planned	64	M	Myxofibrosarcoma	L/E			1	Planned Ex	9.4	0	0	1		1	0	1	0	0
81	Unplanned	57	F	Pleomorphic liposarcoma	L/E	0	Re-Excision	1	UE-ReEx	3.9	1	1	0	1	1	1	0	0	0
84	Planned	46	F	UPS	U/E			1	Planned Ex	5.6	0	0	1	0	0	0	1	0	0
85	Unplanned	53	M	Myxofibrosarcoma	L/E	1	Re-Excision	0	UE-ReEx
94	Planned	20	F	MPNST	L/E			1	Planned Ex	7.3	0	1	0	0	0	0	0	0	0
95	Unplanned	47	M	Leiomyosarcoma	U/E	0	Re-Excision	0	UE-ReEx
96	Planned	46	M	Myxoid liposarcoma	L/E			1	Planned Ex	7.9	0	1	1	0	0	0	1	0	0
98	Planned	86	M	Myxofibrosarcoma	U/E			1	Planned Ex	17.6	1	1	1	1	1	0	0	0	0
100	Planned	58	M	Myxofibrosarcoma	L/E			1	Planned Ex	4.5	1	0	1	0	0	0	1	0	0
107	Unplanned	39	F	Unspecified sarcoma	U/E	0	Re-Excision	0	UE-ReEx
108	Planned	18	F	Synovial sarcoma	L/E			1	Planned Ex	9.1	0	1	1	0	1	0	0	0	1
109	Planned	46	M	Synovial sarcoma	L/E			1	Planned Ex	4	0	0	1	1	0	1	0	0	0
111	Unplanned	38	F	MPNST	U/E	0	Re-Excision	0	UE-ReEx
113	Planned	22	M	Myxoid liposarcoma	L/E			1	Planned Ex	8.9	0	1	0	0	0	0	1	0	0
114	Unplanned	33	F	Clear cell sarcoma	L/E	1	Re-Excision	1	UE-ReEx	2.9	1	0	1	0	0	0	0	0	0
116	Unplanned	40	M	UPS	Trunk	1	Re-Excision	0	UE-ReEx
123	Planned	44	M	Extraskeletal myxoid chondrosarcoma	Trunk			1	Planned Ex	10.6	0	1	0	0	0	0	1	0	0
124	Planned	35	M	UPS	L/E			1	Planned Ex	12.7	0	1	1	1	1	1	0	0	0
127	Unplanned	55	F	Low grade fibromyxoid sarcoma	Trunk	0	Re-Excision	0	UE-ReEx
128	Planned	43	M	Unspecified sarcoma	Trunk			1	Planned Ex	4.9	0	0	1	0	0	0	0	0	0
137	Planned	68	F	Leiomyosarcoma	L/E			1	Planned Ex	8.2	0	1	1	1		1	0	1	1
138	Unplanned	45	M	Unspecified sarcoma	U/E	1	Re-Excision	0	UE-ReEx
140	Planned	30	M	UPS	U/E			1	Planned Ex	4.7	0	1	1	0	0	0	0	1	0
141	Planned	69	M	Myxofibrosarcoma	L/E			1	Planned Ex	7.8	0	1	1	1	0	0	1	0	0
142	Unplanned	50	M	Myxofibrosarcoma	U/E	1	Re-Excision	0	UE-ReEx
143	Unplanned	50	M	UPS	Trunk	1	Re-Excision	0	UE-ReEx
146	Planned	35	M	Myxoid liposarcoma	L/E			1	Planned Ex	22	0	0	1	0	0	1	0	0	0
147	Unplanned	57	M	UPS	Trunk	1	Re-Excision	0	UE-ReEx
151	Unplanned	53	F	Myxofibrosarcoma	U/E	1	Re-Excision	1	UE-ReEx	4.4	1	1	0	0		0	0	0	0
153	Planned	39	M	UPS	L/E	1		1	Planned Ex	13.3	0	0	1	0	1	1	0	0	0
163	Planned	53	M	Myxoid liposarcoma	L/E			1	Planned Ex	17.6	0	1	0	0	0	0	0	0	0
166	Unplanned	28	M	Myxoid liposarcoma	L/E	0	Re-Excision	0	UE-ReEx
168	Unplanned	60	F	Epithelioid sarcoma	Trunk	0	Re-Excision	0	UE-ReEx
179	Planned	70	F	UPS	Trunk			1	Planned Ex	8.1	0	1	1	0	1	0	0	0	0
182	Planned	54	M	UPS	U/E			1	Planned Ex	8.3	0	0	1	0	0	1	0	0	0
186	Unplanned	49	M	Myxofibrosarcoma	Trunk	1	Re-Excision	0	UE-ReEx
187	Unplanned	59	M	Myxofibrosarcoma	U/E	1	Re-Excision	0	UE-ReEx
188	Planned	81	F	UPS	L/E			1	Planned Ex	11.5	0	1	1		1	0	0	0	1
191	Unplanned	44	M	Extraskeletal myxoid chondrosarcoma	L/E	1	Re-Excision	0	UE-ReEx
193	Unplanned	51	F	Unspecified sarcoma	L/E	0	Re-Excision	0	UE-ReEx
199	Unplanned	78	F	Myxofibrosarcoma	Trunk	0	Re-Excision	0	UE-ReEx
200	Unplanned	72	F	Myxofibrosarcoma	L/E	1	Re-Excision	0	UE-ReEx
201	Unplanned	70	F	UPS	L/E	1	Re-Excision	0	UE-ReEx
202	Planned	59	M	Myxoid liposarcoma	L/E			1	Planned Ex	11.1	0	1	0	0	0	1	0	0	0
204	Unplanned	32	F	Myxoid liposarcoma	Trunk	0	Re-Excision	0	UE-ReEx
207	Planned	72	M	UPS	Trunk			1	Planned Ex	8.2	0	1	1	0	1	0	0	0	0
208	Planned	44	M	UPS	L/E			1	Planned Ex	17	0	1	0	0	1	1	0	0	0
209	Planned	48	M	Epithelioid hemangioendothelioma	Trunk			1	Planned Ex	3.1	0	1	1	0	0	1	0	0	0
211	Planned	50	M	Synovial sarcoma	L/E			1	Planned Ex	9	0	1	0	0	0	0	1	0	0
213	Unplanned	76	M	UPS	U/E	1	Re-Excision	0	UE-ReEx
216	Planned	55	M	UPS	U/E			1	Planned Ex	4.4	0	1	1	0	1	1	0	0	0
219	Unplanned	60	M	Unspecified sarcoma	U/E	1	Re-Excision	0	UE-ReEx
220	Unplanned	29	M	Myxoid liposarcoma	L/E	0	Re-Excision	1	UE-ReEx	11.2	0	1	0	0	0	0	1	0	0
222	Planned	24	F	Synovial sarcoma	L/E			1	Planned Ex	10	0	0	1	1	0	0	0	0	1
225	Unplanned	20	F	UPS	Trunk	1	Re-Excision	0	UE-ReEx
229	Planned	66	M	Unspecified sarcoma	L/E			1	Planned Ex	4.2	0	1	1	0	1	0	0	0	0
230	Planned	51	M	Extraskeletal myxoid chondrosarcoma	L/E			1	Planned Ex	5.3	0	1	1	1	0	1	0	0	0
236	Planned	44	F	Unspecified sarcoma	U/E			1	Planned Ex	4.2	0	1	1	0	1	1	0	0	0
237	Unplanned	79	M	Myxofibrosarcoma	Trunk	1	Re-Excision	0	UE-ReEx
238	Unplanned	47	M	Epithelioid sarcoma	Trunk	0	Re-Excision	0	UE-ReEx
241	Planned	60	F	Dedifferentiated liposarcoma	L/E			1	Planned Ex	4.7	0	0	0	0	0	1	0	0	0
242	Unplanned	64	M	Myxofibrosarcoma	U/E	1	Re-Excision	0	UE-ReEx
262	Planned	79	M	Extraskeletal myxoid chondrosarcoma	U/E			1	Planned Ex	8.1	0	1	0	1		1	0	0	1
267	Planned	40	F	Myxoid liposarcoma	L/E			1	Planned Ex	5.7	0	1	1	0	0	0	1	0	0
268	Unplanned	69	M	UPS	L/E	1	Re-Excision	0	UE-ReEx
270	Unplanned	18	M	Unspecified sarcoma	L/E	0	Re-Excision	0	UE-ReEx
272	Unplanned	58	M	Pleomorphic liposarcoma	U/E	0	Re-Excision	1	UE-ReEx	7.2	1	0	0	0		0	0	0	0
273	Planned	44	F	Synovial sarcoma	L/E			1	Planned Ex	5.5	0	1	1	1	0	1	0	0	0
274	Planned	42	F	Low grade fibromyxoid sarcoma	L/E			1	Planned Ex	3.3	0	0	0	0	0	0	0	0	0
280	Planned	51	M	Unspecified sarcoma	Trunk			1	Planned Ex	8.3	0	1	1	0	0	1	0	0	0
281	Unplanned	71	M	UPS	L/E	1	Re-Excision	0	UE-ReEx
282	Planned	57	M	Extraskeletal osteosarcoma	L/E			1	Planned Ex	13.6	0	0	1	0	0	1	0	0	0
283	Planned	32	M	Myxoid liposarcoma	Trunk			1	Planned Ex	16	1	0	0	0	0	0	1	0	0
287	Planned	75	M	Myxofibrosarcoma	U/E			1	Planned Ex	3.9	1	0	1	0	0	0	1	0	0
288	Planned	71	M	UPS	L/E			1	Planned Ex	6.6	0	0	1	1	0	0	0	0	0
291	Unplanned	66	M	Myxofibrosarcoma	U/E	0	Re-Excision	1	UE-ReEx	2.7	1	0	1	0	0	0	1	0	0
293	Planned	68	M	Myxoid liposarcoma	Trunk			1	Planned Ex	6.6	0	1	1	0	0	0	0	0	0
301	Unplanned	58	M	Unspecified sarcoma	U/E	0	Re-Excision	0	UE-ReEx
303	Planned	37	F	Unspecified sarcoma	L/E			1	Planned Ex	14.3	0	1	1	0	1	1	0	0	0
304	Planned	39	F	UPS	L/E			1	Planned Ex	2.9	0	1	1	0	0	0	0	0	0
306	Planned	67	M	UPS	L/E			0	Planned Ex
308	Unplanned	41	M	Myxofibrosarcoma	U/E	1	Re-Excision	0	UE-ReEx
309	Planned	31	M	MPNST	U/E			1	Planned Ex	16.1	0	1	1	1	1	1	0	1	0
310	Planned	53	M	UPS	L/E			1	Planned Ex	15.7	0	1	1	1		1	1	0	0
312	Planned	55	F	Myxofibrosarcoma	L/E			1	Planned Ex	10.1	0	1	1	1		1	0	0	0
313	Unplanned	44	F	Synovial sarcoma	U/E	1	Re-Excision	1	UE-ReEx	0.9	0	0	0	0	0	0	0	0	0
316	Unplanned	61	M	Myxofibrosarcoma	L/E	1	Re-Excision	0	UE-ReEx
319	Planned	75	F	Leiomyosarcoma	U/E			1	Planned Ex	5.8	0	1	1	0	1	0	0	0	0
320	Unplanned	58	F	Unspecified sarcoma	U/E	0	Re-Excision	0	UE-ReEx
323	Planned	84	M	UPS	L/E			1	Planned Ex	4.8	0	1	1	0	1	0	0	0	0
325	Planned	43	M	UPS	U/E			1	Planned Ex	7.1	0	0	1	0	0	1	0	0	0
330	Planned	77	M	Leiomyosarcoma	U/E			1	Planned Ex	3.3	1	0	0	0	1	0	0	0	0
331	Unplanned	53	M	Myxofibrosarcoma	Trunk	1	Re-Excision	0	UE-ReEx
334	Planned	45	F	Myxoid liposarcoma	L/E			1	Planned Ex	15.5	0	1	1	0	0	1	0	0	0
335	Planned	18	F	Myxoid liposarcoma	L/E			1	Planned Ex	4.5	0	0	0	0	0	0	1	0	0
339	Unplanned	58	F	Myxofibrosarcoma	U/E	1	Re-Excision	0	UE-ReEx
341	Planned	53	F	UPS	L/E			1	Planned Ex	21.9	0	0	1	1	0	1	0	0	0
343	Planned	54	M	UPS	L/E			1	Planned Ex	5.3	1	1	1	1	1	1	0	0	0
349	Unplanned	58	F	Myxofibrosarcoma	L/E	1	Re-Excision	0	UE-ReEx
354	Planned	68	M	UPS	L/E			1	Planned Ex	18.1	0	1	1	0	1	1	0	0	1
355	Unplanned	56	M	Myxofibrosarcoma	L/E	1	Re-Excision	0	UE-ReEx
356	Planned	57	M	Myxoid liposarcoma	L/E			1	Planned Ex	12.3	0	1	1	0	0	1	0	1	0
361	Planned	73	M	Myxofibrosarcoma	L/E			1	Planned Ex	13.3	0	1	1	1	1	1	0	0	0
362	Planned	32	M	Myxoid liposarcoma	L/E			1	Planned Ex	11	0	1	0	0	0	1	0	0	0
364	Planned	22	M	Synovial sarcoma	U/E			1	Planned Ex	4.9	0	1	1	0	1	0	0	0	0
365	Planned	58	F	Pleomorphic liposarcoma	L/E			1	Planned Ex	10.7	0	1	1	1	1	1	0	0	0
370	Planned	30	F	Synovial sarcoma	L/E			1	Planned Ex	7.2	0	1	1	1	1	1	0	1	1
371	Unplanned	40	F	Myxoid liposarcoma	L/E	0	Re-Excision	0	UE-ReEx
375	Planned	37	M	Myxoid liposarcoma	L/E			1	Planned Ex	10.9	1	1	1	0	0	1	0	0	0
376	Unplanned	25	F	Synovial sarcoma	U/E	1	Re-Excision	1	UE-ReEx	0.5	0	1	1	0	0	0	0	0	0
378	Planned	62	F	UPS	L/E			1	Planned Ex	4.6	0	1	1	0	1	1	0	0	0
381	Unplanned	57	M	UPS	U/E	1	Re-Excision	0	UE-ReEx
382	Unplanned	60	F	Synovial sarcoma	U/E	0	Re-Excision	0	UE-ReEx
383	Unplanned	23	M	Myxoid liposarcoma	L/E	0	Re-Excision	1	UE-ReEx	2.7	1	0	0	0	0	0	1	0	0
386	Unplanned	54	F	UPS	L/E	1	Re-Excision	0	UE-ReEx
387	Planned	70	M	Unspecified sarcoma	L/E			1	Planned Ex	7.2	0	1	1	1	1	1	0	0	0
389	Planned	46	F	Low grade fibromyxoid sarcoma	Trunk			1	Planned Ex	9.4	0	1	1	0	0	0	1	0	0
391	Unplanned	61	M	UPS	Trunk	0	Re-Excision	0	UE-ReEx
395	Planned	42	M	Myxoid liposarcoma	L/E			1	Planned Ex	12.7	0	1	1	0	0	0	0	0	0
398	Unplanned	57	M	UPS	Trunk	1	Re-Excision	0	UE-ReEx
399	Planned	69	M	Myxofibrosarcoma	L/E			1	Planned Ex	4.9	1	1	0	0	0	1	0	0	0
400	Planned	59	F	UPS	L/E			1	Planned Ex	8.9	0	1	1	0	0	0	1	0	0
403	Planned	47	F	Myxoid liposarcoma	Trunk			1	Planned Ex	11.9	0	1	0	0	0	1	0	0	0
404	Planned	31	F	Epithelioid sarcoma	U/E			1	Planned Ex	2.7	0	1	1	0	0	0	0	0	0
409	Planned	32	M	Unspecified sarcoma	U/E			1	Planned Ex	8.4	0	1	1	0	1	0	0	0	0
411	Unplanned	40	M	Clear cell sarcoma	U/E	1	Re-Excision	0	UE-ReEx
413	Planned	43	M	UPS	L/E			1	Planned Ex	3.2	1	1	1	1	0	1	0	0	0
415	Planned	57	M	Low grade fibromyxoid sarcoma	Trunk			1	Planned Ex	4.6	0	1	1	0	0	0	0	0	0
417	Planned	42	F	MPNST	U/E			1	Planned Ex	12.7	0	0	1	1	1	1	0	0	0
419	Planned	59	M	UPS	Trunk			1	Planned Ex	6.4	0	1	1	0	1	1	0	1	0
425	Planned	41	F	Synovial sarcoma	L/E			1	Planned Ex	4	0	1	0	0	0	0	0	0	0
426	Unplanned	56	F	UPS	L/E	0	Re-Excision	0	UE-ReEx
430	Unplanned	59	M	UPS	U/E	1	Re-Excision	1	UE-ReEx	2.5	1	1	1	0		0	0	0	0
436	Unplanned	68	M	UPS	Trunk	1	Re-Excision	0	UE-ReEx
439	Unplanned	34	M	UPS	Trunk	1	Re-Excision	0	UE-ReEx
442	Unplanned	70	M	UPS	L/E	1	Re-Excision	0	UE-ReEx
450	Unplanned	58	M	UPS	U/E	1	Re-Excision	0	UE-ReEx
452	Unplanned	50	M	Pleomorphic liposarcoma	U/E	1	Re-Excision	0	UE-ReEx
454	Planned	52	M	Myxoid liposarcoma	L/E			1	Planned Ex	12.6	0	1	1	1	1	0	1	0	0
456	Planned	68	M	UPS	L/E			1	Planned Ex	11.9	0	0	1	1	1	1	0	0	0
457	Unplanned	20	M	Myxoid liposarcoma	L/E	0	Re-Excision	1	UE-ReEx	9.9	1	1	0	0	0	0	1	0	0
462	Planned	35	F	Synovial sarcoma	L/E			1	Planned Ex	3.5	0	1	1	1	1	1	0	0	0
467	Planned	59	M	Synovial sarcoma	L/E			1	Planned Ex	6.9	0	1	1	0	0	0	0	0	0
468	Unplanned	57	F	Myxofibrosarcoma	Trunk	0	Re-Excision	0	UE-ReEx
469	Unplanned	73	M	Myxoid liposarcoma	U/E	0	Re-Excision	0	UE-ReEx
470	Planned	34	F	Myxoid liposarcoma	Trunk			1	Planned Ex	11.9	0	0	1	1	0	0	0	0	0
479	Unplanned	52	M	Extraskeletal myxoid chondrosarcoma	Trunk	1	Re-Excision	0	UE-ReEx
481	Unplanned	41	F	Unspecified sarcoma	L/E	0	Re-Excision	0	UE-ReEx
483	Planned	47	F	Leiomyosarcoma	Trunk			1	Planned Ex	9.3	0	0	0	0	1	0	0	0	0
484	Unplanned	49	M	Pleomorphic liposarcoma	L/E	0	Re-Excision	0	UE-ReEx
486	Planned	65	M	UPS	Trunk			1	Planned Ex	12.2	0	0	1	1	1	1	0	0	0
489	Unplanned	36	F	Low grade fibromyxoid sarcoma	L/E	0	Re-Excision	0	UE-ReEx
490	Planned	25	M	ASPS	L/E			1	Planned Ex	7.5	0	1	1	1	0	0	0	0	0
491	Planned	38	F	Myxoid liposarcoma	Trunk			1	Planned Ex	11.4	0	1	0	0	0	0	1	0	1
493	Unplanned	47	F	MPNST	L/E	0	Re-Excision	1	UE-ReEx	6.9	0	0	0	0	0	0	1	0	0
494	Unplanned	71	F	Leiomyosarcoma	Trunk	0	Re-Excision	1	UE-ReEx	2.7	1	1	0	0	0	0	0	0	0
495	Unplanned	56	F	Myxofibrosarcoma	L/E	0	Re-Excision	0	UE-ReEx
505	Unplanned	84	M	Unspecified sarcoma	L/E	1	Re-Excision	0	UE-ReEx
508	Unplanned	44	F	Myxofibrosarcoma	L/E	1	Re-Excision	0	UE-ReEx
511	Planned	45	M	UPS	U/E			1	Planned Ex	7.7	0	1	1	1	0	0	1	0	0
512	Planned	76	M	UPS	U/E			1	Planned Ex	10.4	0	1	1	1	1	1	0	0	0
513	Planned	48	M	UPS	U/E			1	Planned Ex	5.5	0	0	1	0	1	0	0	0	1
521	Unplanned	42	F	Malignant granular cell tumor	L/E	0	Re-Excision	1	UE-ReEx	5	0	0	1	0		0	0	0	0
522	Unplanned	60	F	UPS	U/E	1	Re-Excision	0	UE-ReEx
523	Planned	65	M	UPS	U/E			1	Planned Ex	5.7	1	0	1	1	0	0	0	0	0
525	Planned	57	M	UPS	L/E			1	Planned Ex	6.7	1	1	1	0	1	1	0	0	0
526	Planned	60	F	MPNST	Trunk			1	Planned Ex	7.5	0	1	1	0	1	1	0	0	0
527	Planned	56	M	Unspecified sarcoma	L/E			1	Planned Ex	3.3	1	1	1	0	0	0	0	0	0
530	Planned	36	M	Myxoid liposarcoma	Trunk			1	Planned Ex	12.4	1	1	0	0	0	0	1	0	0
531	Planned	53	M	UPS	L/E			1	Planned Ex	8.2	0	0	1	0	0	1	0	0	0
532	Unplanned	28	M	Epithelioid sarcoma	U/E			0	UE-RT
533	Unplanned	59	F	Myxofibrosarcoma	L/E	1	Re-Excision	0	UE-ReEx
537	Planned	23	M	Ewing sarcoma/PNET	L/E			1	Planned Ex	10.3	0	1	1	1	1	1	0	1	0
538	Planned	67	F	Myxoid liposarcoma	L/E			1	Planned Ex	18.9	0	1	1	0	0	0	0	1	1
541	Unplanned	35	F	Ewing sarcoma/PNET	U/E	0	Re-Excision	1	UE-ReEx	3.4	1	0	0	0	1	0	0	0	0
543	Unplanned	47	M	Myxoid liposarcoma	L/E	0	Re-Excision	0	UE-ReEx
544	Planned	65	F	UPS	U/E			1	Planned Ex	6.8	0	1	1	0	0	0	1	0	0
545	Unplanned	59	M	Myxofibrosarcoma	U/E	1	Re-Excision	0	UE-ReEx
547	Unplanned	39	M	Low grade fibromyxoid sarcoma	Trunk			1	UE-ob	8.6	0	1	0	1	0	0	0	0	0
550	Unplanned	63	M	Myxofibrosarcoma	L/E	1	Re-Excision	0	UE-ReEx
551	Unplanned	64	M	Myxofibrosarcoma	L/E	1	Re-Excision	0	UE-ReEx
553	Unplanned	63	F	Myxofibrosarcoma	L/E	1	Re-Excision	1	UE-ReEx	3.2	1	1	0	0	0	0	1	0	0
554	Unplanned	36	F	Leiomyosarcoma	Trunk	1	Re-Excision	0	UE-ReEx
556	Unplanned	47	M	Myxoid liposarcoma	U/E	0	Re-Excision	1	UE-ReEx	8.5	1	1	0	0	0	0	1	0	0
557	Planned	60	M	UPS	L/E			1	Planned Ex	6.7	1	1	1	1	0	1	0	0	0
558	Planned	31	M	Myxoid liposarcoma	L/E			1	Planned Ex	23.7	0	1	0	0	0	1	1	0	0
559	Unplanned	43	F	Leiomyosarcoma	L/E	0	Re-Excision	0	UE-ReEx
560	Planned	43	F	Myxofibrosarcoma	L/E			1	Planned Ex	6.7	1	1	1	0	0	0	1	0	0
561	Planned	43	M	Myxoid liposarcoma	Trunk			1	Planned Ex	6.2	1	1	1	0	0	1	0	0	1
565	Unplanned	25	M	Synovial sarcoma	U/E	0	Re-Excision	0	UE-ReEx
566	Planned	60	F	MPNST	U/E			1	Planned Ex	8.5	0	1	1	0	0	1	0	1	0
572	Planned	28	F	MPNST	L/E			1	Planned Ex	16.1	0	1	1	0	1	1	0	0	0
574	Planned	65	M	UPS	U/E			1	Planned Ex	9.1	0	1	1	1	0	1	0	1	0
576	Planned	58	M	Myxofibrosarcoma	L/E			1	Planned Ex	14.8	1	1	1	0	0	0	0	0	0
578	Planned	48	F	Low grade fibromyxoid sarcoma	L/E			1	Planned Ex	4.5	0	0	1	0	0	1	0	0	0
580	Planned	39	M	Unspecified sarcoma	L/E			1	Planned Ex	12.4	0	1	0	1	1	1	0	0	0
581	Planned	56	F	Unspecified sarcoma	L/E			1	Planned Ex	6.8	0	1	1	0	1	1	0	0	0
582	Unplanned	54	M	Synovial sarcoma	L/E	1	Re-Excision	0	UE-ReEx
583	Planned	31	M	MPNST	L/E			1	Planned Ex	4.1	0	1	0	0	0	0	1	0	1
584	Planned	49	F	Myxoid liposarcoma	L/E			1	Planned Ex	14.2	0	0	0	0	0	0	1	0	0
586	Planned	25	M	MPNST	L/E			1	Planned Ex	7.7	0	0	1	0	0	0	0	0	0
588	Planned	64	F	UPS	L/E			1	Planned Ex	5.2	0	1	1	0	0	0	0	0	0
589	Planned	21	M	Clear cell sarcoma	L/E			1	Planned Ex	5.1	0	1	1	1	1	1	0	1	0
592	Unplanned	63	F	Synovial sarcoma	L/E	1	Re-Excision	1	UE-ReEx	9.6	0	1	1	1	1	1	0	0	0
593	Unplanned	28	F	Synovial sarcoma	L/E	1	Re-Excision	1	UE-ReEx	6.8	0	1	0	0	0	0	0	0	0
597	Unplanned	74	M	Myxofibrosarcoma	L/E	1	Re-Excision	0	UE-ReEx
599	Unplanned	47	M	Myxofibrosarcoma	L/E	0	Re-Excision	0	UE-ReEx
604	Planned	71	M	Myxoid liposarcoma	L/E			1	Planned Ex	15.4	0	1	0	0		0	1	0	0
606	Planned	38	F	Synovial sarcoma	L/E			1	Planned Ex	1.2	1	0	0	0	0	0	0	0	0
608	Unplanned	50	M	UPS	L/E	1	Re-Excision	1	UE-ReEx	7.4	0	1	1	1	1	1	0	0	0
610	Planned	40	M	UPS	L/E			1	Planned Ex	17.9	0	0	1	1	1	1	0	0	0
612	Planned	47	M	Myxoid liposarcoma	L/E			1	Planned Ex	5.1	0	1	0	0	0	0	1	0	0
617	Unplanned	65	F	Epithelioid sarcoma	L/E	1	Re-Excision	1	UE-ReEx	6.3	1	1	1	0	0	0	0	0	0
619	Unplanned	74	F	UPS	Trunk	1	Re-Excision	0	UE-ReEx
621	Planned	83	M	UPS	U/E			1	Planned Ex	4.2	1	1	1	0	0	0	0	0	0
622	Planned	41	M	MPNST	U/E			1	Planned Ex	6.3	0	1	1	0	1	1	0	0	0
623	Unplanned	52	M	UPS	Trunk	1	Re-Excision	1	UE-ReEx	4.8	1	0	1			0	0	0	0
626	Unplanned	71	M	UPS	L/E	1	Re-Excision	0	UE-ReEx
629	Unplanned	72	M	Myxofibrosarcoma	Trunk	1	Re-Excision	0	UE-ReEx
632	Planned	59	M	Low grade fibromyxoid sarcoma	Trunk			1	Planned Ex	9.4	0	1	0	0	0	1	0	0	0
633	Unplanned	83	M	UPS	L/E	1	Re-Excision	1	UE-ReEx	5.5	1	1	1	0	0	1	0	0	0
634	Unplanned	53	M	UPS	Trunk	0	Re-Excision	0	UE-ReEx
635	Unplanned	55	M	Myxofibrosarcoma	L/E	1	Re-Excision	0	UE-ReEx
638	Planned	24	M	MPNST	Trunk			1	Planned Ex	11.2	0	1	0	0	0	0	1	0	0
639	Unplanned	79	F	Myxofibrosarcoma	U/E	1	Re-Excision	0	UE-ReEx
640	Planned	79	M	Myxofibrosarcoma	L/E			1	Planned Ex	3.8	1	1	0	1	0	1	1	0	0
641	Planned	59	M	UPS	L/E			1	Planned Ex	5.6	1	1	1	0	1	1	0	0	0
642	Unplanned	83	F	UPS	L/E	0	Re-Excision	1	UE-ReEx	7	1	1	1	0	1	1	0	0	0
643	Planned	39	F	Synovial sarcoma	Trunk			1	Planned Ex	8.4	0	1	1	0	1	1	0	0	0
646	Planned	48	M	Myxoid liposarcoma	L/E			1	Planned Ex	18.9	0	1	1	0	0	0	1	0	0
648	Planned	85	F	Synovial sarcoma	L/E			1	Planned Ex	8.2	0	1	0	0	1	0	0	0	1
649	Planned	22	M	Epithelioid sarcoma	L/E			1	Planned Ex	10.1	1	1	1	0	0	1	0	0	0
1001	Unplanned	51	F	Leiomyosarcoma	L/E	0	Re-excision, RT	1	UA-ReEx	7.5	0	1	1	0	1	0	0	0	0
1006	Planned	28	M	Low grade fibromyxoid sarcoma	L/E			1	Planned Ex	15.8	0	1	1	1	1	0	0	1	0
1013	Unplanned	50	F	Synovial sarcoma	L/E	0	Re-excision	1	UA-ReEx	2.3	0	1	0	0		0	0	0	0
1019	Unplanned	48	F	UPS	L/E	1	Re-excision	1	UA-ReEx	5.5	1	1	1	0	0	1	0	0	0
1026	Unplanned	64	F	Extraskeletal myxoid chondrosarcoma	U/E	0	Re-excision	0	UA-ReEx
1035	Unplanned	28	M	UPS	U/E	0	Re-excision	0	UA-ReEx
1086	Unplanned	39	F	Synovial sarcoma	U/E	0	Re-excision	1	UA-ReEx	1.5	0	1	0	0	0	0	0	0	0
1175	Planned	59	F	Ewing sarcoma/PNET	U/E			1	Planned Ex	7.8	0	1	1	0	0	0	0	0	0
1203	Planned	39	M	Leiomyosarcoma	Trunk			1	Planned Ex	13.2	0	1	1	1	1	0	0	0	0
1257	Unplanned	37	M	Leiomyosarcoma	Trunk	0	Re-excision	0	UE-ReEx
1298	Unplanned	60	F	Unspecified sarcoma	U/E	N/A	RT	0	UE-CT/RT
1311	Unplanned	30	M	Ewing sarcoma/PNET	L/E	N/A	CTx	0	UE-CT/RT
1318	Unplanned	21	M	Unspecified sarcoma	L/E	N/A	Follow up loss	1	UE-loss	2	0	1	1	1	0	0	0	0	0
1324	Planned	36	F	MPNST	L/E			1	Planned Ex	18.8	0	0	1	1	1	1	1	0	0
1338	Unplanned	45	M	Leiomyosarcoma	L/E	0	Re-excision	0	UE-ReEx
1406	Unplanned	19	F	Synovial sarcoma	U/E	N/A	RT	0	UE-CT/RT
1437	Unplanned	45	M	Angiosarcoma	L/E	1	CTx, Re-excision	0	UE-ReEx
1460	Unplanned	80	M	Myxofibrosarcoma	U/E	0	Re-excision	0	UE-ReEx
1473	Unplanned	46	M	Low grade fibromyxoid sarcoma	Trunk	N/A	RT	1	UE-CT/RT	6.7	1	1	0	0	0	0	1	0	0
1494	Planned	58	F	Low grade fibromyxoid sarcoma	Trunk			1	Planned Ex	9.1	0	1	0	0	0	0	1	0	0
1531	Unplanned	68	F	Unspecified sarcoma	U/E	N/A	Follow up loss	1	UE-loss	7	0	1	0	0	0	0	0	1	0
1543	Unplanned	65	F	MPNST	Trunk	N/A	Follow up loss	0	UE-loss
1551	Unplanned	25	M	Ewing sarcoma/PNET	L/E	N/A	CTx, RT	1	UE-CT/RT	18.8	0	1	1	1	1	0	0	0	0
1553	Unplanned	44	F	Epithelioid sarcoma	Trunk			0	UE-RT
1578	Unplanned	43	M	Synovial sarcoma	L/E			0	UE-ReEx
1609	Unplanned	55	M	Unspecified sarcoma	L/E	N/A	CTx	0	UE-CT/RT
1614	Planned	80	F	Myxofibrosarcoma	U/E			1	Planned Ex	3.8	1	1	1	0	0	0	0	0	0
1618	Unplanned	51	F	Ewing sarcoma/PNET	L/E	N/A	Follow up loss	0	UE-loss
1620	Unplanned	40	F	Myxoid liposarcoma	Trunk	N/A	Follow up loss	0	UE-loss
1746	Unplanned	83	F	Myxoid liposarcoma	U/E	N/A	RT	0	UE-CT/RT
1778	Unplanned	24	M	Myxofibrosarcoma	U/E	N/A	Observation	0	UE-Ob
1791	Unplanned	78	M	Leiomyosarcoma	U/E	N/A	RT	0	UE-CT/RT
1794	Unplanned	55	F	Clear cell sarcoma	U/E	N/A	RT	0	UE-CT/RT
1823	Planned	20	M	Ewing sarcoma/PNET	U/E			1	Planned Ex	3.3	1	1	1	0	0	0	0	0	0
1842	Unplanned	42	M	Epithelioid sarcoma	U/E	1	Re-excision	1	UE-ReEx	12.2	0	1	1	1		1	0	0	0
1852	Planned	56	M	Extraskeletal myxoid chondrosarcoma	L/E			1	Planned Ex	11.4	0	1	1	1	0	1	1	1	0
1881	Planned	64	F	Low grade fibromyxoid sarcoma	L/E			1	Planned Ex	5	0	1	0	0	0	0	1	0	0
1914	Unplanned	59	M	UPS	L/E	1	Re-excision	0	UE-ReEx
1917	Planned	68	M	Myxofibrosarcoma	Trunk			1	Planned Ex	12.7	1	1	1	0	0	1	0	0	0
1932	Unplanned	76	M	MPNST	Trunk	1	Re-excision	1	UE-ReEx	6.2	1	0	1	0	0	0	0	0	0
2191	Unplanned	51	M	Low grade fibromyxoid sarcoma	L/E	N/A	Observation	0	UE-Ob
2192	Unplanned	53	F	Leiomyosarcoma	L/E	1	Observation 중 recur로 wide excision	1	UE-Ob	3.7	1	1	0	0	0	0	0	0	0
2196	Unplanned	77	F	Unspecified sarcoma	L/E	N/A	RT	1	UE-CT/RT	2.5	1	0	1	0	0	0	0	0	0
2219	Planned	60	M	Myxofibrosarcoma	L/E			1	Planned Ex	2.8	1	0	0	0	0	0	0	0	0
2228	Unplanned	31	F	Clear cell sarcoma	L/E	N/A	Follow up loss	1	UE-loss	4.7	1	1	1	0	0	0	0	0	0
2247	Planned	80	F	UPS	L/E			1	Planned Ex	4.2	1	1	1	0	0	0	0	0	0
2249	Unplanned	87	M	Myxofibrosarcoma	Trunk	N/A	Observation	0	UE-Ob
2298	Planned	67	F	UPS	L/E			1	Planned Ex	2.9	1	1	0	0	0	0	0	0	0
